# Supplementary material for: Parity modulates impact of BMI and gestational weight gain on gut microbiota in human pregnancy
Source: Gut Microbes. 2023 Oct 9;15(2):2259316. doi: 10.1080/19490976.2023.2259316 (PMC10563629; doi:10.1080/19490976.2023.2259316)
Supplement: Supplemental Material [file KGMI_A_2259316_SM6322.zip]

Archive with 10 entries (9 files):
- Supplementary files/
- Supplementary files/Kennedy_Supplemental_Tables.xlsx
- Supplementary files/SupplementalFig1.tif
- Supplementary files/SupplementalFig2.tif
- Supplementary files/SupplementalFig3.tif
- Supplementary files/SupplementalFig4.tif
- Supplementary files/SupplementalFig5.tif
- Supplementary files/TableS1clean.docx
- Supplementary files/TableS2clean.docx
- Supplementary files/TableS3clean.docx
